# Supplementary material for: Prevalence of movement asymmetries in high-performing riding horses perceived as free from lameness and riders’ perception of horse sidedness
Source: PLoS One. 2024 Jul 30;19(7):e0308061. doi: 10.1371/journal.pone.0308061 (PMC11288442; doi:10.1371/journal.pone.0308061)
Supplement: S1 File — Excel book containing sheets with the data sets used. Sheet ‘Straight-line Hard Surface’, ‘Straight-line Soft Surface’ and ‘Lunge’ contains data from included horses for each condition. (XLSX) [file pone.0308061.s004.xlsx]

## Sheet: Straight-line Hard Surface
Nr	Disipline	Track	Strides F	Strides H	HDmax mean sc	SD HDmax	HDmin mean sc	SD HDmin	PDmax mean sc	SD PDmax	PDmin mean sc	SD PDmin	TAS
1	D	StraightLine	47	47	3.5008	5.6173	11.1511	8.34316	0.495706	2.09604	0.391866	2.14922	8.2135
2	J	StraightLine	31	31	-4.50194	9.25435	-5.17571	8.67266	0.229452	3.64292	0.562257	3.11118	5.63053
3	J	StraightLine	22	25	-3.1511	6.23062	10.012	4.74386	-1.03191	1.75665	4.32557	3.2053	11.939
4	D	StraightLine	30	30	-1.62663	10.461	-4.0695	8.44171	-0.510131	2.52601	1.94044	5.33989	5.29864
5	D	StraightLine	20	22	1.52214	12.274	13.938	17.6544	4.53031	5.10992	4.48678	6.02678	16.7472
6	E	StraightLine	26	26	4.74659	8.57096	3.14019	5.70791	1.76759	2.88177	1.56471	2.45126	7.27569
7	E	StraightLine	36	39	13.8084	12.6274	-5.07234	13.3621	-5.13913	5.12408	-8.6303	3.42522	23.2098
8	D	StraightLine	33	36	-12.2694	5.16582	-5.6401	6.48466	13.3858	6.18392	-3.01296	4.85466	25.3535
9	D	StraightLine	38	42	13.1459	7.71321	-2.07749	8.32414	-4.294	2.36681	4.46895	2.1325	16.3747
10	D	StraightLine	26	26	3.45584	8.21576	-2.79021	9.64549	-2.41019	5.39057	1.00428	4.53596	6.53749
11	D	StraightLine	34	35	2.39619	3.85487	2.38675	4.69216	0.715549	2.37073	1.60624	2.35206	4.71326
12	J	StraightLine	25	25	-3.78626	4.79617	0.305306	6.47694	3.8333	2.22505	-4.68425	1.93925	10.5633
13	J	StraightLine	25	26	-9.61844	9.45512	2.44516	9.60442	1.50261	2.84081	-1.44752	5.33102	8.98194
14	J	StraightLine	21	21	-2.34804	4.23679	-2.80333	4.95838	-0.548287	2.55073	3.93525	2.41863	7.05922
15	D	StraightLine	25	27	4.13794	6.49008	-4.52734	4.01022	-7.50752	4.56635	0.0242102	3.17121	11.8644
16	J	StraightLine	25	25	-6.821	8.69655	-15.589	9.85692	1.57067	3.12772	1.36265	3.41918	14.1383
17	J	StraightLine	29	30	-4.53224	10.4628	5.09202	12.4339	-0.821809	3.39894	1.92604	3.54844	7.55999
18	D	StraightLine	32	35	-1.22769	4.43942	-8.2943	5.61353	-2.45479	3.07983	1.78739	3.8661	9.00318
19	J	StraightLine	38	44	1.10095	12.347	1.87352	14.5826	0.657407	2.14825	1.36711	2.51208	3.51175
20	J	StraightLine	28	29	6.02421	13.2426	3.37048	16.8154	-1.71394	2.94735	-3.15132	4.8601	9.5626
21	J	StraightLine	39	41	-1.92187	15.2452	6.87277	12.718	4.6659	4.26026	-0.246378	2.3004	9.3096
22	J	StraightLine	21	22	5.7055	11.6531	-4.14806	26.6012	7.66872	7.38748	8.42668	4.39848	21.0222
23	D	StraightLine	28	29	4.94117	9.41839	5.70555	14.6889	-0.1018	4.73872	4.61968	3.16726	10.0448
24	D	StraightLine	49	55	5.61833	5.95618	-5.311	8.15841	-1.81167	3.51356	-1.08019	3.97907	8.35653
26	J	StraightLine	25	30	2.19948	8.34886	-0.576391	11.2765	4.72199	12.151	-6.25295	8.43736	12.3629
27	D	StraightLine	26	26	7.73007	8.32625	-2.90849	7.25205	1.62337	3.89154	-5.41876	2.86306	12.3614
28	D	StraightLine	24	24	2.11526	4.4418	3.12902	8.14196	-6.15524	3.63635	4.29225	2.35015	13.0696
29	J	StraightLine	26	27	4.50488	7.64336	1.02623	7.48531	-1.13735	2.24313	5.63687	2.36862	9.53977
30	D	StraightLine	31	31	4.10088	6.95403	6.16245	10.4239	-1.92006	1.81189	6.20197	2.83093	13.2537
31	D	StraightLine	22	24	3.45517	6.69561	-7.7793	7.74097	1.08571	1.59822	0.258556	3.71751	6.96151
32	J	StraightLine	51	51	-1.8806	6.16823	-7.02624	7.75855	-6.22401	5.16909	1.09909	6.5054	11.7765
33	J	StraightLine	57	58	-0.440244	6.50048	8.29125	5.39459	-2.71922	3.35478	0.8477	3.69389	7.93267
34	J	StraightLine	39	41	-7.40867	7.92835	14.0039	18.8341	1.92607	2.28064	10.151	3.20474	22.7834
35	D	StraightLine	33	33	11.0462	18.3803	15.0433	21.7444	-2.57162	2.59068	-1.11468	3.88814	16.731
36	D	StraightLine	40	42	11.0127	6.79636	7.5855	7.00825	-3.60157	3.53339	-5.11276	3.32825	18.0134
37	J	StraightLine	31	31	-15.7995	9.024	-18.8502	7.37271	-2.88606	2.41281	1.52295	3.79544	21.7339
39	J	StraightLine	24	23	1.60101	10.6295	-5.76771	10.2199	-5.89926	2.70777	1.21811	3.49588	10.8017
40	J	StraightLine	46	46	-3.2394	7.87937	5.73186	7.08498	1.28629	2.12913	0.468683	2.75553	6.2406
41	J	StraightLine	42	50	-4.49114	4.56873	-8.15565	3.98501	2.4027	2.65466	7.82444	2.93838	16.5505
42	D	StraightLine	32	33	0.198546	8.0716	-7.38327	6.74233	0.983557	2.68833	3.93549	2.37471	8.70996
43	D	StraightLine	25	27	-3.1994	5.6221	-13.5478	8.65714	2.66442	2.51144	-3.43461	3.92492	14.4726
44	D	StraightLine	21	21	-9.23916	5.98062	-12.1956	6.69652	1.7885	1.86404	-1.48531	3.11299	13.9912
45	E	StraightLine	62	63	2.93262	5.07726	5.06551	5.10098	-0.195053	2.33166	-0.725997	3.16307	4.92012
46	J	StraightLine	38	42	-7.06907	6.18724	-2.58918	6.40732	5.29365	2.4859	0.210747	2.56671	10.3335
47	D	StraightLine	28	30	-0.475658	10.9816	-4.2335	8.71633	-5.28183	5.21148	0.0489075	3.4972	7.68531
49	J	StraightLine	24	26	3.09686	7.55243	-1.21851	8.71961	2.69492	3.53144	-3.80483	2.82988	8.65743
50	J	StraightLine	44	45	7.61874	7.30629	-2.99362	6.90675	-1.54391	3.4771	-6.13554	2.64713	12.9856
51	D	StraightLine	37	29	-12.2694	9.34126	-20.0145	12.1091	1.77361	2.9114	-0.854595	4.60246	18.7701
52	D	StraightLine	25	25	14.2939	13.3726	10.4317	10.8305	0.625442	3.44352	-5.23998	2.97959	18.2282
53	J	StraightLine	27	27	-1.90524	6.43584	0.300199	7.29107	-2.13768	1.15927	-0.230736	3.73175	3.47113
54	E	StraightLine	56	57	4.08218	3.38789	4.59741	5.32075	2.76283	3.16416	6.27807	2.6728	13.3807
55	E	StraightLine	63	62	5.35942	6.0075	12.754	9.71439	1.00713	2.34017	-1.23628	4.08913	11.3001
56	E	StraightLine	45	47	-2.79344	5.2268	-1.14009	4.97173	-2.41586	2.17066	2.51371	3.05795	6.89633
57	E	StraightLine	39	38	-11.2139	5.45072	-1.63894	8.73498	11.1014	2.78242	3.84783	2.91137	21.3756
58	E	StraightLine	51	54	-5.92921	8.79702	-11.4817	4.81928	-2.30298	2.1031	2.10114	3.2334	13.1096
59	E	StraightLine	31	30	-8.23463	4.35012	-4.55561	7.52043	5.0429	2.63831	0.799584	4.69324	12.2376
60	J	StraightLine	40	41	-5.34584	9.46626	-16.8244	13.341	-0.627698	2.96591	-1.21601	2.94541	12.9288
61	J	StraightLine	33	34	2.23772	5.87584	-0.71473	7.77552	0.137216	3.88626	-6.50956	4.27955	8.123
62	D	StraightLine	31	30	2.82438	7.23301	-12.0078	8.6734	-5.31988	2.64721	5.23897	3.04555	17.9749
63	D	StraightLine	32	36	-1.15018	4.15605	-2.15929	13.5241	-4.61556	1.99875	0.394197	4.91081	6.66449
64	D	StraightLine	32	34	5.30795	9.8039	-2.62852	12.4014	5.42355	4.49781	0.751014	4.66894	10.1428
65	J	StraightLine	31	32	-1.92185	5.78656	8.37442	8.65477	3.31558	2.19621	3.39978	2.02185	11.8635
66	E	StraightLine	37	39	-0.471617	3.70949	0.707497	4.40437	2.58247	2.61461	-3.15639	2.85174	6.32842
67	E	StraightLine	49	52	-5.23124	10.4763	-10.0436	10.5963	-3.71183	3.23732	-2.34285	3.84435	13.6921
68	E	StraightLine	44	44	7.285	7.74074	13.6768	8.06761	3.66736	1.81667	-2.29746	3.0802	16.4457
69	E	StraightLine	21	23	3.03856	9.19734	5.4118	7.3872	-3.37556	3.72656	0.00433791	3.46107	7.60508
70	E	StraightLine	23	27	8.06686	6.19845	9.33369	6.97707	-7.49741	5.08202	0.516235	3.8206	16.7139
71	E	StraightLine	30	30	4.0998	8.62544	5.73903	8.26174	-1.30933	2.33321	2.81754	3.70348	9.04628
72	D	StraightLine	27	28	-1.48915	11.0432	-1.06652	10.087	0.649892	4.54076	2.03499	2.51877	3.96272
73	D	StraightLine	22	22	1.48743	14.9285	-3.1912	9.39257	1.81994	2.46324	2.53837	3.23812	6.69763
75	J	StraightLine	18	18	3.11437	10.4273	-4.59094	14.9569	5.1525	3.05529	7.44262	3.16478	16.4478
76	J	StraightLine	17	19	-0.133763	12.4879	-18.3099	15.5717	5.12481	3.76301	4.73866	2.95034	19.0853
77	D	StraightLine	18	18	-4.977	5.78908	1.94593	5.25965	2.0237	2.81658	-4.44928	3.16818	9.93444
78	J	StraightLine	25	25	-4.33222	15.4083	4.4142	16.0847	2.57962	3.28172	-1.4791	4.04595	8.43193
79	D	StraightLine	20	20	-0.688974	5.22522	-4.43198	8.01783	0.280514	3.05658	0.174685	3.27908	3.01568
80	D	StraightLine	36	36	-0.665788	4.88532	2.55506	6.91947	-1.70312	2.12102	-0.253149	2.90189	3.5667
81	D	StraightLine	37	38	1.90023	6.7509	2.50685	7.8659	-4.37298	3.24704	-2.61047	4.26566	9.18699
82	D	StraightLine	45	46	-7.19027	5.62297	-11.2066	8.92911	4.02565	3.01037	1.22257	3.12977	14.4466
83	D	StraightLine	25	25	2.97215	6.11251	0.281862	5.26017	0.0804071	3.23661	-5.45841	2.29919	7.16582
84	J	StraightLine	20	23	-7.4644	11.477	-14.9807	8.36842	1.59207	2.61306	2.59582	4.14958	15.4104
85	J	StraightLine	25	26	-2.07022	9.73513	-14.1183	10.4163	1.81748	3.05092	3.03297	3.76462	12.9447
86	J	StraightLine	42	43	0.893573	7.52035	-10.416	6.06548	-1.78625	3.69981	-5.83261	3.10038	13.2737
87	J	StraightLine	36	38	6.92825	5.13512	-1.28163	6.73671	-1.20471	2.13375	0.845988	3.71368	6.15564
88	J	StraightLine	24	24	12.2971	10.1981	-1.29637	9.22441	0.242357	3.27295	-4.02407	3.92894	11.0632
89	D	StraightLine	26	26	-3.38182	13.7182	-5.9791	10.536	-6.61319	4.18515	-7.45124	5.42388	18.7449
90	J	StraightLine	27	29	-1.83435	8.32333	1.83431	7.67989	0.69134	1.73035	-1.72809	1.9236	4.25376
91	J	StraightLine	35	40	1.93044	6.8705	10.7144	8.81916	1.51805	4.5775	4.81733	3.7719	12.6578
92	J	StraightLine	32	32	-12.3023	16.5514	-16.4704	10.8967	-6.62836	3.21107	-3.97436	4.22814	24.9891
94	J	StraightLine	38	38	-1.69927	8.22759	6.65593	7.64446	-2.30974	3.38199	0.332508	2.25446	6.81985
95	J	StraightLine	40	41	-0.0876066	9.58851	-2.05376	7.63671	-4.7816	2.15723	-7.27178	3.69864	13.1241
96	J	StraightLine	35	40	1.90122	18.5176	-12.6082	24.144	2.65888	4.49198	1.33686	4.88088	11.2505
97	J	StraightLine	36	38	3.27483	4.84498	4.85902	6.43951	1.06855	2.74162	-1.84561	2.17961	6.98109
98	J	StraightLine	41	41	-7.93634	7.90443	-13.0844	8.17134	3.55174	3.55008	-3.45141	4.16112	17.5135
100	J	StraightLine	39	40	2.53621	7.83307	1.993	13.0328	3.23852	2.43633	1.60313	1.89674	7.10626
101	J	StraightLine	30	31	8.24337	6.8614	1.76858	6.27122	1.00465	3.10302	-1.22508	3.38994	7.23571
103	J	StraightLine	45	46	9.02118	7.47711	4.20502	5.80964	0.50013	2.8474	8.34018	3.53085	15.4534
104	J	StraightLine	39	47	-2.60414	8.4962	-3.98913	7.6517	4.5989	3.49922	0.666826	2.98661	8.56236
105	J	StraightLine	45	45	4.79118	7.89355	5.37534	8.09972	-3.45549	2.62062	2.56724	2.54263	11.106
106	D	StraightLine	20	21	-0.130359	6.92781	6.86054	7.28971	7.21777	3.18942	-3.61339	2.68433	14.3266
108	D	StraightLine	43	43	5.60071	7.53005	-1.34166	5.92464	-1.34817	2.26154	2.84201	2.68759	7.66136
109	D	StraightLine	35	36	-1.4876	11.9371	8.63008	10.9206	-1.42415	2.56744	-0.11011	4.06653	6.5931
111	D	StraightLine	30	30	3.73765	9.62446	-2.86982	9.729	-2.48437	2.58106	1.20685	3.86923	6.99496
112	D	StraightLine	26	27	8.70473	11.4592	8.90581	10.4607	-2.79056	3.87736	-0.311712	2.59259	11.9075
113	D	StraightLine	28	28	0.920047	13.6854	14.508	8.83031	-2.97176	3.24836	-5.9212	4.58733	16.607
114	J	StraightLine	22	21	3.32082	18.1459	15.3618	17.6805	6.12703	2.35311	6.94145	3.74279	22.4098
115	J	StraightLine	26	26	0.964449	10.766	-4.44508	12.3212	-1.39099	2.58991	-2.51971	3.88841	6.61546
116	J	StraightLine	33	34	-0.444758	6.20843	-2.53526	9.56078	-0.789002	2.16933	3.71909	4.48894	5.9981
117	D	StraightLine	34	36	2.58924	2.92926	-3.78489	6.09166	4.63247	2.75968	1.08452	2.56021	8.90405
118	D	StraightLine	33	32	0.601728	8.71231	0.517611	8.60689	0.968305	2.52043	4.73169	3.90939	6.25967
119	D	StraightLine	23	23	-14.4708	9.36511	-21.5019	11.4933	0.476251	3.23303	-1.55262	3.08296	20.0152
120	D	StraightLine	33	34	-12.7894	17.7394	-25.4713	13.4001	-4.47571	3.82208	4.75462	4.69122	28.3607
121	D	StraightLine	32	32	-2.73023	4.97795	0.0553485	4.00761	-1.30127	2.85915	-0.271004	3.50489	2.96506
122	J	StraightLine	33	33	3.49363	5.01709	0.974317	3.26456	2.07421	2.92324	4.8877	4.02874	9.19588
123	J	StraightLine	29	28	2.78766	5.92942	5.0901	6.73503	-2.60633	1.34682	0.377022	2.09469	6.92223

## Sheet: Straight-line Soft Surface
Nr	Disipline	Track	Strides F	Strides H	HDmax mean sc	SD HDmax	HDmin mean sc	SD HDmin	PDmax mean sc	SD PDmax	PDmin mean sc	SD PDmin	TAS
1	D	StraightLine	28	29	6.42122	5.42741	9.44861	6.42371	0.0983759	2.22992	1.02604	2.05666	9.05933
2	J	StraightLine	28	28	-3.24897	6.39619	-0.65371	3.6414	1.35636	2.47715	-0.939704	2.97907	4.24741
3	J	StraightLine	25	25	-7.07236	5.73967	1.62367	7.7453	-0.654719	2.03823	2.83922	2.09709	7.84195
5	D	StraightLine	20	19	2.68544	7.51195	18.1315	12.2887	2.86386	3.78597	5.12942	2.83522	18.4018
6	E	StraightLine	23	21	2.91306	6.92689	5.72917	7.08525	-0.85599	2.37433	-0.79072	2.58506	5.96782
7	E	StraightLine	23	25	7.96339	9.63522	-7.82116	8.86403	-1.29305	2.96694	-7.88273	2.71992	17.0681
8	D	StraightLine	31	31	-11.2295	6.49158	-9.7269	6.31714	7.69877	3.4442	0.981669	3.7335	19.1586
9	D	StraightLine	29	29	5.83046	19.9337	-5.91941	27.6039	-1.42816	4.47592	0.493141	2.7167	7.79623
10	D	StraightLine	27	27	-1.56294	6.80309	-5.19556	5.49862	-0.834831	3.29425	3.85895	4.50667	8.07303
11	D	StraightLine	40	40	1.93497	6.64878	1.32545	4.86127	-0.483937	2.81211	2.49649	2.07347	4.61064
12	J	StraightLine	22	22	0.293701	4.93537	-1.5625	7.02398	5.44704	2.84603	-3.57087	2.29322	9.94601
13	J	StraightLine	24	24	-5.31005	3.79989	2.38572	3.25018	1.15493	1.93133	-0.553298	2.04199	5.55611
14	J	StraightLine	22	22	-1.89723	4.55006	0.567726	3.99731	-0.579524	2.18917	4.37282	3.05536	6.18482
15	D	StraightLine	22	22	5.57394	4.02077	-4.12625	3.03211	-8.30523	3.57978	0.0604072	4.44175	13.2157
16	J	StraightLine	24	26	-6.04569	4.73998	-8.01208	5.01057	1.07222	1.97526	2.20693	1.97988	10.308
17	J	StraightLine	24	24	-0.0708232	13.4317	6.97544	12.793	0.714474	2.76395	3.12651	3.33326	7.36411
18	D	StraightLine	17	17	-2.13498	4.95753	-7.82527	6.16451	-3.11285	1.74276	0.012406	2.08113	8.10538
19	J	StraightLine	33	37	4.79107	11.3942	4.53546	9.60588	1.98711	3.84795	-1.1106	3.73879	7.76098
20	J	StraightLine	27	29	5.21728	13.343	2.11391	9.56632	-1.71808	2.59269	-3.60864	2.28071	8.99232
21	J	StraightLine	27	28	-4.83264	12.445	-1.63475	7.92407	1.80985	2.2221	-0.960576	2.50771	6.00412
22	J	StraightLine	21	21	4.49192	21.0999	9.82129	23.453	2.48165	4.69952	9.87822	5.98257	19.5165
23	D	StraightLine	29	31	12.4349	13.9428	6.3179	8.43913	0.414521	3.61652	2.53414	3.2395	12.3251
24	D	StraightLine	29	31	3.33752	3.91555	-8.20021	4.58886	-0.26564	3.57172	-0.290995	2.94803	6.3255
25	J	StraightLine	30	30	4.81988	8.64991	8.26727	5.89147	-1.41769	1.96876	0.689893	2.03032	8.65116
26	J	StraightLine	19	19	-0.627754	16.4421	-5.09123	9.73975	2.55734	4.76314	-5.79119	4.55738	11.208
27	D	StraightLine	39	40	14.653	11.9301	1.07473	8.31149	2.24655	3.9763	-8.0947	3.94556	18.2051
28	D	StraightLine	47	50	1.04879	4.69756	3.2303	7.95436	-4.59428	3.56895	5.52671	2.86025	12.2605
29	J	StraightLine	19	19	3.84087	7.92579	4.11233	6.29001	1.02974	3.83079	7.05379	2.87977	12.0601
30	D	StraightLine	28	30	4.07981	6.57017	-0.799707	6.14542	-0.548417	2.90867	7.3154	2.39208	10.3036
31	D	StraightLine	33	36	5.638	11.2487	3.75674	12.4162	-0.526184	4.60536	-1.67755	3.747	6.90111
32	J	StraightLine	26	26	-8.04119	5.29443	-1.75144	5.42137	-5.21768	3.26949	4.387	5.21651	14.501
37	J	StraightLine	23	23	0.687433	12.056	-9.64435	12.0733	-1.50766	3.2684	3.87124	3.94433	10.5448
38	J	StraightLine	28	29	20.5375	5.37734	6.2832	7.98905	-1.01863	2.62373	0.864996	3.11552	15.294
39	J	StraightLine	33	34	-1.15767	6.71299	-9.15309	6.86887	-4.83374	2.8157	1.92933	3.43004	11.9185
40	J	StraightLine	30	31	2.47162	6.18327	5.332	5.6738	1.82181	3.63933	4.04812	3.84473	9.77174
41	J	StraightLine	34	35	-0.710284	4.5279	-7.04003	5.02802	-0.0868261	2.96593	5.36126	2.52404	9.32325
42	D	StraightLine	30	36	-1.78894	17.068	-5.4074	14.0623	1.33116	6.27603	2.12379	3.48384	7.05312
43	D	StraightLine	46	51	-1.25219	7.24339	-10.1889	7.401	1.95891	3.25133	-5.84464	2.75122	13.5241
44	D	StraightLine	21	22	-2.78344	6.75101	-7.15476	3.30878	2.08231	2.89807	1.69623	3.22037	8.74764
45	E	StraightLine	29	29	3.73204	5.30311	2.9085	4.07314	1.2932	1.6825	0.15854	2.28572	4.77201
46	J	StraightLine	32	32	2.35621	4.69308	5.89928	6.1189	1.46385	2.3984	1.19496	3.34617	6.78655
47	D	StraightLine	37	45	5.58344	3.60579	2.65135	5.77576	-7.415	4.09888	0.0688165	2.94953	11.6012
48	J	StraightLine	30	32	5.97051	6.35146	-3.49677	7.11912	1.05999	11.1494	-2.56688	3.74649	8.36051
49	J	StraightLine	28	31	-0.668892	7.13243	-0.0519729	9.2262	-0.578752	2.96633	0.521904	3.12103	1.46109
50	J	StraightLine	54	53	4.30386	8.0983	-3.15112	6.86864	-0.988707	3.54983	-4.26216	2.0046	8.97836
51	D	StraightLine	32	34	-3.83539	10.7871	-19.282	12.0976	1.98148	2.43941	0.62168	3.13713	14.1618
52	D	StraightLine	31	32	21.942	21.7936	14.9499	15.5767	-1.77888	2.85523	-2.15468	3.16849	22.3795
53	J	StraightLine	23	23	-0.443799	6.19123	-4.40959	4.69125	-0.975881	1.94213	0.548143	2.26811	3.95072
54	E	StraightLine	32	32	0.401834	4.65119	7.03147	3.76554	5.95398	2.22073	5.18503	2.26849	14.8557
55	E	StraightLine	31	31	6.70996	5.82739	9.52412	5.33806	-0.0696485	2.56635	-4.4046	2.46476	12.5913
56	E	StraightLine	26	26	-3.41423	3.48709	0.378851	5.3012	-1.9276	2.5053	1.70705	3.08892	5.53118
57	E	StraightLine	29	31	-7.4895	6.92959	-5.62252	10.3174	9.45926	6.43485	3.62304	5.03851	19.6383
58	E	StraightLine	43	43	-6.79739	7.80786	-7.72802	5.85949	-3.94986	3.643	0.557492	4.16191	11.7701
59	E	StraightLine	23	23	-8.99675	4.08421	-4.54166	5.30431	6.00347	2.53584	-1.08246	3.22302	13.8551
60	J	StraightLine	27	28	-0.793507	6.62424	-6.92976	10.74	0.839754	3.38571	-6.42963	3.25928	11.131
61	J	StraightLine	30	30	5.69941	6.46698	2.51435	5.93242	-1.97904	2.54239	-6.36931	2.7932	12.4552
62	D	StraightLine	25	25	2.87025	12.0884	-13.2567	8.5374	-3.19763	4.77803	4.17801	4.28638	15.4391
63	D	StraightLine	25	25	-10.698	8.40714	4.15236	12.1559	0.16835	2.78466	2.53989	4.15575	10.1334
64	D	StraightLine	27	28	11.9637	18.286	-5.02933	21.862	6.79001	4.17984	-3.39876	3.36832	18.6853
65	J	StraightLine	30	30	-2.45903	6.08972	10.2335	10.2387	4.20117	3.92633	2.9788	4.12813	13.5262
66	E	StraightLine	22	23	1.85002	7.6398	9.57087	9.15646	3.57142	4.25553	-8.13229	5.37446	17.4142
67	E	StraightLine	49	49	-3.27837	7.96469	-7.77978	5.8591	-2.88605	2.6985	-1.8278	3.34181	10.2429
68	E	StraightLine	50	52	3.04003	7.49498	15.9714	6.44298	3.51587	2.2563	-1.07386	3.23669	14.0954
72	D	StraightLine	17	19	-9.70059	10.1166	-3.31571	4.70721	0.659049	4.33323	2.48609	3.02391	9.65329
74	J	StraightLine	20	20	-4.57099	12.9779	-4.24561	9.6533	-1.3414	3.49106	4.22376	3.76835	9.97346
75	J	StraightLine	20	20	0.542014	15.4181	2.26034	18.8621	11.9849	10.2138	4.86931	5.66421	18.2553
76	J	StraightLine	24	24	2.28316	9.59964	-9.4422	6.48192	0.28375	2.47029	2.30221	2.49004	8.44864
77	D	StraightLine	23	23	-1.45119	5.61444	8.23283	3.9253	0.469565	2.28302	-2.33596	2.06349	7.64754
78	J	StraightLine	24	25	-17.025	7.812	2.12566	12.6507	2.58621	3.48334	-0.00955975	2.39996	12.1711
79	D	StraightLine	20	20	0.0814125	4.78422	-2.20028	5.81523	-0.584904	2.07606	-0.797913	2.13733	2.52367
80	D	StraightLine	18	19	3.363	5.88189	1.66422	6.35647	-1.59881	2.88865	-0.170615	2.76005	4.28304
81	D	StraightLine	21	21	3.22067	6.19934	2.94659	3.93862	-2.1383	2.30475	-1.53451	2.64836	6.75644
82	D	StraightLine	20	21	-6.74943	6.09581	-6.77574	5.11546	0.77166	2.2733	1.61248	5.37771	9.14672
83	D	StraightLine	24	24	5.81002	5.8024	1.86799	3.66224	3.78071	2.30155	-3.89883	2.12709	11.5185
84	J	StraightLine	29	31	-7.17294	13.5715	-1.66242	8.44754	-1.36116	3.68371	0.0914506	2.87599	5.87029
85	J	StraightLine	25	31	-0.32571	7.21876	-2.97686	9.38533	-0.595453	2.74751	2.77296	3.12885	5.0197
86	J	StraightLine	41	41	-4.9349	5.85116	-7.85383	5.55424	-5.00179	5.20584	-5.62	3.34801	17.0162
87	J	StraightLine	36	37	7.40392	5.57475	0.886471	6.4748	-2.2689	2.6023	1.1999	2.88521	7.61399
88	J	StraightLine	24	25	15.3644	5.41406	11.3474	5.3339	-1.38345	2.93823	-5.01137	2.47386	19.7507
89	D	StraightLine	26	26	-11.5795	8.28663	-2.51196	5.48163	-3.78578	3.73969	-4.06326	2.32612	14.8948
90	J	StraightLine	33	32	1.82712	13.2388	6.10028	8.79504	0.855358	3.68745	-1.86008	2.64462	6.67914
91	J	StraightLine	16	16	1.92874	5.34826	15.1497	8.26472	-4.28524	3.37872	6.1243	3.27267	18.9487
93	J	StraightLine	22	21	3.98042	16.9696	9.61343	11.5284	4.21497	3.73644	-5.61276	4.38137	16.6247
94	J	StraightLine	57	60	0.0329142	7.0153	2.91773	7.45402	-1.66751	3.14824	-0.246193	3.67901	3.38903
95	J	StraightLine	33	36	-0.241093	4.93664	1.50583	5.15382	-3.9955	2.63482	-5.53665	2.80115	10.4056
96	J	StraightLine	26	26	-7.64651	35.5228	-21.0449	19.5534	2.48866	5.66206	-0.184559	8.12381	17.0189
98	J	StraightLine	53	53	-2.59382	6.56877	-7.52646	6.09859	-0.317976	3.06565	-9.70297	3.6855	15.0811
99	J	StraightLine	50	55	-2.61785	7.04996	4.40266	8.05115	2.86104	2.15639	0.0735107	1.93658	6.4448
100	J	StraightLine	30	31	1.22638	7.95977	8.75434	9.45364	2.92277	2.22084	1.55446	1.97534	9.46759
101	J	StraightLine	24	24	9.71573	6.85662	1.84321	5.85037	2.74766	2.77127	-3.0234	1.97893	11.5505
103	J	StraightLine	52	50	5.23429	5.39333	-1.56525	5.16274	-2.65484	2.95005	6.08224	3.14939	12.1369
104	J	StraightLine	50	58	1.07862	12.8904	1.27098	10.1387	2.87131	3.89091	-0.272201	2.86708	4.31831
105	J	StraightLine	57	57	0.434398	10.4295	5.62853	8.99966	-3.4618	2.15646	0.331476	2.63143	6.82474
106	D	StraightLine	25	29	1.53065	3.70355	2.77741	4.00149	5.04107	3.72522	0.485746	3.45537	7.68085
107	D	StraightLine	25	26	-0.0595724	8.75202	15.3412	8.14306	0.915333	2.76693	5.73073	3.34031	14.3464
108	D	StraightLine	49	50	13.9168	7.84065	4.68417	5.03322	-3.11841	2.69741	0.155259	3.94	12.5741
109	D	StraightLine	32	32	-11.9513	9.92956	2.94904	8.30456	-0.12783	3.07426	-0.685138	3.73004	8.26312
110	J	StraightLine	32	33	5.53961	4.8041	-4.69542	6.49288	-3.42825	3.65586	-3.98718	3.45882	12.5329
111	D	StraightLine	42	45	7.17928	7.14652	4.91886	5.23769	-5.91149	2.26983	2.85595	3.18304	14.8165
112	D	StraightLine	47	49	1.35423	11.215	0.896698	7.68084	-4.01663	3.59834	-0.562175	2.66948	5.70427
113	D	StraightLine	28	28	2.09735	10.0362	22.8997	11.1717	-0.969707	2.98759	-9.26731	3.67808	22.7355
114	J	StraightLine	30	25	8.22321	12.0041	17.2616	21.6302	6.40827	3.40181	3.4668	3.07274	22.6175
115	J	StraightLine	28	29	3.44314	8.41458	9.27609	10.7759	-2.61814	2.88725	-0.735593	3.16694	9.71334
116	J	StraightLine	29	30	1.51832	13.6598	5.10012	19.4358	0.826625	2.69045	-1.30898	4.99426	5.44482
117	D	StraightLine	18	30	4.05642	5.7551	-0.409149	6.20205	4.6072	2.06182	2.1898	3.38351	9.02979
118	D	StraightLine	29	29	-3.09163	9.31727	0.0963185	8.87213	1.66803	2.89536	5.06286	3.71109	8.32486
119	D	StraightLine	38	38	-10.1265	6.79411	-27.5668	8.17599	-1.55872	3.27363	-0.782259	2.61043	21.1877
120	D	StraightLine	41	48	5.4109	13.1434	-15.3327	10.6423	-4.36887	4.88399	5.02421	4.90099	19.7649
121	D	StraightLine	23	24	-1.93281	5.41944	1.9691	5.1522	-1.32588	3.98896	1.45305	3.75969	4.72988
122	J	StraightLine	42	42	7.79381	5.04791	-5.03785	2.24444	-0.102466	1.75209	-3.78286	1.91343	10.3012
123	J	StraightLine	33	34	2.513	10.3208	3.38424	7.90007	-3.70973	3.1268	-1.21487	4.17626	7.87323

## Sheet: Lunge
Nr	Track	Strides F	Strides H	HDmax mean sc	SD HDmax	HDmin mean sc	SD HDmin	PDmax mean sc	SD PDmax	PDmin mean sc	SD PDmin	TAS_L
1	LungeLeft	68	67	-7.64464	7.19371	7.44138	5.4938	-2.87158	2.29604	-2.3641	2.34926	16.2608
1	LungeRight	77	80	16.5588	4.80852	6.89364	5.32438	0.0423731	1.91233	4.17111	2.48777	16.2608
2	LungeLeft	84	91	-9.27527	4.73217	-3.21984	3.81022	-0.785987	3.01485	-1.80538	2.0845	15.5086
2	LungeRight	66	72	-2.66169	3.82538	2.71885	3.18239	-2.06881	2.97465	8.24026	2.39352	15.5086
3	LungeLeft	74	75	-10.5316	7.27872	9.19303	7.09809	0.500462	2.37676	4.10903	2.02553	17.6806
3	LungeRight	104	109	4.78775	4.65924	3.69987	4.73037	-0.49499	2.34455	4.24768	1.70684	17.6806
4	LungeLeft	78	83	-3.81092	6.09298	-9.58523	7.31489	0.149681	4.93415	-8.22404	4.93347	19.2858
4	LungeRight	61	65	-4.98186	5.25796	-10.2624	7.17901	-4.98876	3.05642	8.09748	3.53125	19.2858
5	LungeLeft	82	85	12.8435	14.3937	21.7283	10.6037	-1.36531	4.64809	-1.75809	4.22412	43.0429
5	LungeRight	61	63	14.464	9.14088	11.6854	7.40142	1.16166	3.54672	14.2367	3.15627	43.0429
6	LungeLeft	79	81	1.08729	5.11943	9.6532	4.12012	2.25428	1.91667	1.9647	2.78766	16.5874
6	LungeRight	76	75	9.2776	5.33484	3.11179	3.94412	1.52616	2.06202	-3.2067	2.64142	16.5874
7	LungeLeft	60	60	10.5222	6.88692	5.16102	6.53778	0.305926	2.50934	-6.20016	1.99132	21.2425
7	LungeRight	55	55	4.79938	6.19066	-2.43845	6.85334	-5.25108	1.76557	-1.07514	1.84325	21.2425
8	LungeLeft	60	62	-8.57711	8.19494	-15.0881	5.13071	13.351	3.48828	-2.34681	2.66481	46.4553
8	LungeRight	44	43	-8.45685	5.98753	-0.450932	4.45942	10.2765	3.46629	8.88813	2.25634	46.4553
9	LungeLeft	38	45	4.78854	8.048	10.405	10.9177	-6.46141	2.75264	-4.10917	2.78513	30.9783
9	LungeRight	43	44	15.8314	7.93868	-1.80909	11.5697	-7.77513	2.68976	6.24308	5.45286	30.9783
10	LungeLeft	95	97	1.11474	8.58631	13.0878	7.06158	-0.0845356	4.10956	-6.7152	5.72725	9.22692
10	LungeRight	88	87	-0.0259964	6.71695	-15.1167	8.72248	-1.64972	3.16819	12.649	4.21471	9.22692
11	LungeLeft	40	40	-1.22742	7.58889	4.4903	7.00499	3.68239	2.83177	-11.812	2.6259	14.139
11	LungeRight	39	40	-2.84288	4.21993	-10.4159	2.79457	-1.36788	2.16365	18.6385	2.4835	14.139
12	LungeLeft	67	67	8.09646	8.00035	11.2066	8.79087	2.90112	2.70975	-5.53684	2.91864	12.0315
12	LungeRight	71	74	-13.2431	6.53075	-14.284	5.24621	-0.0510959	1.82642	0.467423	1.97203	12.0315
13	LungeLeft	69	70	-5.11827	5.34833	6.84677	4.7202	2.5536	1.91163	-8.63954	2.92794	14.865
13	LungeRight	42	42	-2.93964	4.97453	3.95245	3.51959	1.6662	1.82393	7.42293	2.94808	14.865
14	LungeLeft	55	54	-8.54882	5.04192	1.60281	3.79923	1.9295	1.94997	2.27369	2.60248	13.111
14	LungeRight	56	55	7.30332	4.36906	-4.20082	3.07012	0.659818	2.01573	6.3262	2.27664	13.111
15	LungeLeft	58	63	3.26168	4.00965	-13.979	4.55555	-0.267826	3.89059	6.10118	5.77891	20.9133
15	LungeRight	75	76	2.56471	4.82362	4.15381	4.07786	-5.53832	3.42777	1.18019	4.71874	20.9133
16	LungeLeft	38	38	-3.50478	7.54449	-9.17349	6.08238	3.09895	2.89546	0.468187	2.51246	31.8133
16	LungeRight	40	41	-9.93122	8.13693	-21.6312	7.26291	-1.20293	2.40224	7.32869	3.12047	31.8133
17	LungeLeft	47	49	4.44104	7.43027	15.9201	10.3545	3.59504	2.24928	-1.82102	2.79118	21.6854
17	LungeRight	40	39	8.03843	9.2789	0.227241	9.41493	-0.601467	3.95889	6.19942	2.46261	21.6854
18	LungeLeft	41	42	-0.600632	5.08935	-9.65972	4.63038	-2.67152	2.64507	-8.41222	2.3461	22.7458
18	LungeRight	43	43	-10.3068	7.39276	-10.8357	4.25114	0.695746	2.608	13.4808	2.92451	22.7458
19	LungeLeft	44	45	11.0479	7.18656	11.7014	7.19625	1.3701	2.76342	2.73065	3.96209	23.3469
19	LungeRight	33	35	2.83423	6.85951	-0.641461	7.48512	2.75559	2.98886	4.01952	2.57562	23.3469
20	LungeLeft	51	59	10.8032	5.7689	4.61972	3.73568	1.11048	2.24917	-6.84131	2.54221	19.4233
20	LungeRight	45	47	8.34408	8.51817	-10.8714	8.84941	-5.25829	3.05965	4.26533	1.78895	19.4233
21	LungeLeft	44	44	-14.4311	11.5336	2.61246	8.96749	13.4201	3.83131	0.391949	4.57063	29.8683
21	LungeRight	38	36	-11.4571	18.8306	-0.378244	23.0714	-2.14147	4.10483	4.1365	3.7958	29.8683
22	LungeLeft	47	46	6.8318	9.48352	18.8411	13.0403	6.03236	3.9144	4.99106	2.64375	36.5673
22	LungeRight	38	42	6.96325	8.24353	-5.28924	8.87685	4.7269	5.37858	7.14351	2.42265	36.5673
23	LungeLeft	36	36	-9.51279	9.86748	-1.29281	9.10901	-0.585187	2.68116	2.1955	2.53761	14.4732
23	LungeRight	39	41	-2.82623	8.57341	-2.12855	7.31353	1.1738	2.60197	3.80893	2.22557	14.4732
24	LungeLeft	36	35	0.90686	6.15703	-5.56682	7.21689	1.17657	2.02026	0.0313304	2.06314	11.0976
24	LungeRight	46	45	-1.57158	6.58803	-7.33857	6.77481	-4.84914	1.91415	0.608662	1.32352	11.0976
25	LungeLeft	26	26	3.46754	5.75874	16.3594	8.05696	3.03812	1.86224	-5.01622	1.85543	11.5778
25	LungeRight	41	40	1.49091	5.75944	0.249082	4.02086	-2.31419	1.9072	4.94583	1.61916	11.5778
26	LungeLeft	56	57	-2.43194	9.68027	2.43442	11.769	1.58827	2.67143	-5.27589	2.89736	27.7112
26	LungeRight	38	39	3.16129	8.71995	-26.4378	14.0657	4.30416	3.53055	-4.17652	3.28878	27.7112
27	LungeLeft	28	31	-8.08249	7.49498	-6.39115	6.19565	3.90929	5.41955	-5.44694	3.06402	24.4017
27	LungeRight	42	47	18.5825	8.22972	-2.97215	5.44798	-0.390781	3.82243	-5.50464	2.5695	24.4017
28	LungeLeft	43	44	6.48442	8.40084	8.60059	8.46321	-4.42451	2.93298	0.321964	3.08631	25.099
28	LungeRight	40	41	5.01142	8.59301	-6.39745	12.2299	-7.9414	3.87706	5.56162	3.76366	25.099
29	LungeLeft	46	51	-1.07754	6.45711	4.3948	9.98762	-1.27112	3.14924	3.66982	3.96368	19.2931
29	LungeRight	40	43	1.15517	8.02144	1.02204	9.41267	0.217191	2.8911	11.8221	3.23542	19.2931
30	LungeLeft	42	45	-7.33481	7.95046	-7.29616	8.04478	-4.81702	1.70619	2.12336	1.9013	21.8176
30	LungeRight	40	40	6.88874	6.9777	0.556693	9.06753	-0.0784624	1.55135	11.206	2.02496	21.8176
31	LungeLeft	60	63	2.17206	16.8727	0.693492	24.5117	3.31173	6.14406	-1.25977	5.08438	11.7632
31	LungeRight	44	63	12.9963	12.4735	4.6422	17.4205	-4.36852	4.41915	0.805362	6.46152	11.7632
32	LungeLeft	36	41	0.0998359	8.10362	2.41341	8.05008	-0.133367	4.28527	-15.7906	5.19209	22.0371
32	LungeRight	67	74	-0.87931	11.6694	-12.3673	13.5052	-15.4142	5.74161	16.9134	5.81559	22.0371
33	LungeLeft	45	46	-1.88352	5.4062	11.504	5.42225	-1.20948	1.78373	-2.01445	3.16892	16.3638
33	LungeRight	52	56	-0.699091	6.4091	3.92792	5.43285	-3.38235	2.59111	4.77912	3.19433	16.3638
34	LungeLeft	53	56	-6.4523	8.75161	21.1486	12.7405	2.83131	2.47384	6.53371	4.17199	40.7172
34	LungeRight	52	56	-3.56087	10.019	12.1951	13.804	1.14593	3.63943	8.52779	3.52584	40.7172
35	LungeLeft	55	54	9.23776	15.1053	-2.89724	12.0834	0.864673	2.5869	-9.81778	3.29888	13.6313
35	LungeRight	27	28	-13.9818	11.5307	-12.5661	10.7344	-2.48389	3.38176	11.7262	3.07086	13.6313
36	LungeLeft	39	39	7.92313	5.13666	-1.13077	1.88007	0.348883	2.32613	-10.9286	2.4685	16.9499
36	LungeRight	46	49	-1.44822	3.62598	7.47895	2.31729	-3.23887	3.53815	3.28019	2.73219	16.9499
37	LungeLeft	32	33	-18.212	5.79312	-10.8034	5.033	-1.50264	2.16999	-0.503256	3.82818	30.1762
37	LungeRight	25	25	-12.188	8.87465	-11.9157	9.61893	-1.8505	2.37977	0.766757	2.87358	30.1762
38	LungeLeft	36	35	18.4387	6.29754	-3.57285	4.98509	-0.660869	3.01052	3.81354	2.65118	23.5175
38	LungeRight	41	40	14.0097	6.62299	2.91681	5.58818	-1.51733	4.13505	0.973506	2.61541	23.5175
39	LungeLeft	46	48	-5.90815	6.12003	-10.1493	5.15213	-2.00307	1.35219	-1.10145	2.93334	12.6242
39	LungeRight	39	38	1.31001	5.05888	3.15752	4.94129	-2.31469	1.97366	3.61289	2.79456	12.6242
40	LungeLeft	48	61	-2.27676	5.78721	-1.56838	8.21307	3.56203	2.76486	2.37369	4.0427	16.1088
40	LungeRight	39	52	5.88566	5.90075	12.5525	6.58645	-0.375003	3.22513	3.25152	3.44195	16.1088
41	LungeLeft	40	42	-0.276214	2.34553	-9.56949	4.27871	2.43246	1.74957	2.04334	2.23634	25.0615
41	LungeRight	51	53	-4.75703	3.44951	-0.123576	4.32946	0.37521	1.86129	12.8474	3.23248	25.0615
42	LungeLeft	36	40	-0.650971	4.92584	-4.42133	3.17947	-0.230571	1.8138	2.50654	1.6456	15.0596
42	LungeRight	48	53	2.54648	3.71327	-5.63827	4.52917	-0.24264	2.33191	6.10224	2.49966	15.0596
43	LungeLeft	50	59	-9.23645	7.75798	-13.3135	7.74014	4.88677	5.83113	-6.45111	6.16956	34.6972
43	LungeRight	51	59	-5.25588	10.221	-17.631	8.63381	-0.834112	5.28906	-1.475	6.03998	34.6972
44	LungeLeft	46	46	-0.144947	6.04497	-2.3628	4.85003	6.21972	1.66967	-3.45418	2.44091	21.7994
44	LungeRight	59	60	-2.04416	5.71482	-19.5451	4.23997	-0.227112	1.84464	7.21244	1.87531	21.7994
45	LungeLeft	33	32	3.98383	6.68293	1.76621	5.95661	4.2296	3.39401	-11.3741	2.92039	16.1973
45	LungeRight	40	39	5.94364	5.15569	9.39746	5.56273	-2.01784	3.1249	7.93411	3.08341	16.1973
46	LungeLeft	45	51	-2.19619	8.90344	7.38979	8.22782	2.78572	2.56634	-9.92952	3.09724	15.1741
46	LungeRight	54	61	-7.91016	10.2395	-14.705	14.4176	1.57473	2.64426	12.0324	2.83697	15.1741
47	LungeLeft	30	39	1.59213	7.26295	0.00283394	8.29079	-7.17375	5.90419	-2.22802	4.70837	18.1022
47	LungeRight	26	29	-0.423167	5.294	1.93231	4.74044	-8.53258	3.8645	1.38418	3.99513	18.1022
48	LungeLeft	39	37	-0.246449	5.76128	-2.33921	5.88901	-0.099522	3.00386	-3.57443	2.45863	8.88007
48	LungeRight	40	40	7.99168	4.54207	0.755168	6.93378	-1.41437	4.68144	0.872887	2.33489	8.88007
49	LungeLeft	59	59	-2.77781	5.12206	-3.48702	4.57007	4.17873	2.27067	-10.1154	2.04103	8.53486
49	LungeRight	38	39	-2.73264	5.53031	-2.71232	6.56072	-2.67614	3.24216	11.2928	2.58463	8.53486
50	LungeLeft	62	62	11.5045	6.10696	-0.955013	6.07642	-1.23937	3.06316	-8.00295	2.55466	18.6877
50	LungeRight	45	45	-7.28252	3.66564	-2.83308	4.52634	-3.65888	2.62071	-1.78143	2.29408	18.6877
51	LungeLeft	67	69	-22.0034	15.7287	-32.4957	21.5194	-1.00927	3.88921	-0.238983	4.06046	47.181
51	LungeRight	66	68	7.37154	17.6197	-33.9198	17.7967	2.26285	4.24931	5.64277	3.62626	47.181
52	LungeLeft	47	49	11.5373	6.34356	3.68653	6.28551	1.54936	3.43151	-10.4203	3.55835	24.0661
52	LungeRight	46	45	14.3386	6.72181	-5.48361	6.02537	0.0402848	2.50098	1.78036	3.90048	24.0661
53	LungeLeft	56	56	-3.84303	7.1741	-22.3421	7.17322	2.05287	2.61503	-6.45932	2.34987	19.3843
53	LungeRight	67	71	1.23069	4.93517	-5.23877	6.24825	-3.03936	2.66375	9.76052	3.67086	19.3843
54	LungeLeft	61	60	-2.91594	3.74494	-2.51858	3.93658	1.70941	2.2029	1.69317	1.79678	24.8115
54	LungeRight	61	62	-4.0514	3.04069	-1.03636	3.05739	4.40872	2.66829	11.739	3.12669	24.8115
55	LungeLeft	40	38	-6.12822	5.29824	1.05164	5.91841	1.12681	1.9147	-12.0333	2.07852	5.15178
55	LungeRight	48	49	13.8568	3.95718	-0.203907	4.27293	-0.711087	1.79516	11.5854	2.60708	5.15178
56	LungeLeft	37	37	-10.8263	3.69235	-0.384023	3.13889	0.100023	1.79241	2.35408	2.28111	16.0804
56	LungeRight	41	44	-4.10021	4.61004	-0.997785	3.54564	-5.83867	5.02809	-0.166529	3.09554	16.0804
57	LungeLeft	60	62	-11.201	6.85876	10.453	6.34674	10.972	4.04731	-0.760579	3.80247	28.1163
57	LungeRight	42	44	5.02397	6.2249	-14.3987	6.56686	4.59503	4.66153	8.24843	3.64615	28.1163
58	LungeLeft	77	80	-13.9027	7.89997	-14.1794	4.89784	-1.30937	2.21041	-4.75616	2.61153	14.8944
58	LungeRight	73	72	0.294417	8.15507	12.8729	9.00671	-2.53838	2.46013	8.34533	2.5293	14.8944
59	LungeLeft	56	55	-12.8673	3.92148	-4.26961	3.85812	10.2232	2.60869	-3.63706	2.00044	21.5992
59	LungeRight	56	58	0.221387	4.55891	2.6152	4.71889	1.52781	2.98963	6.33508	2.77071	21.5992
60	LungeLeft	71	74	-3.94819	8.51595	-8.73226	10.8068	-1.94634	3.10587	-7.26625	2.50576	32.6915
60	LungeRight	52	51	-0.724619	7.06024	-15.6793	7.57996	-10.3907	2.97315	1.45396	2.05559	32.6915
61	LungeLeft	54	59	6.34645	6.94114	3.89577	6.90015	3.42627	2.9897	-6.41962	2.2902	20.0524
61	LungeRight	54	57	10.1246	6.92348	3.80385	5.02595	-5.47465	2.86235	0.500885	2.21241	20.0524
62	LungeLeft	46	45	-13.395	10.5713	-16.0382	10.5022	-0.286547	5.29898	-7.92813	7.22068	35.889
62	LungeRight	48	54	6.82278	13.4022	-21.2161	16.9915	-7.44385	4.24015	14.1736	5.28257	35.889
63	LungeLeft	51	52	-2.44156	5.41265	-3.44973	10.1454	-0.201611	3.03768	-6.09479	3.01708	11.1331
63	LungeRight	52	54	1.65282	3.54346	-3.97606	5.33924	-4.944	1.55405	7.97502	2.14696	11.1331
64	LungeLeft	56	56	-0.287782	8.543	4.7436	8.85954	6.02754	2.58572	-7.38414	2.71594	16.9969
64	LungeRight	60	60	2.10758	7.24174	-17.2732	9.69131	3.46302	2.56353	7.7158	3.85326	16.9969
65	LungeLeft	34	34	6.97906	12.4017	16.3872	12.5106	3.82687	2.60084	-9.42622	4.51933	11.766
65	LungeRight	70	73	-1.65696	6.13494	-10.0016	10.3611	-2.27724	3.38465	13.7887	3.99319	11.766
66	LungeLeft	36	40	-0.931236	4.87735	13.0074	5.00998	9.31253	2.97486	-7.34614	3.50846	16.6474
66	LungeRight	66	72	-2.65236	6.48603	-0.680165	4.44612	-4.36502	2.33513	3.60164	3.92432	16.6474
67	LungeLeft	42	42	3.41001	5.59134	1.07962	5.56248	0.428946	2.83173	-2.36733	2.88981	13.5713
67	LungeRight	37	37	-2.06904	6.96702	-9.81944	7.0925	-5.5263	3.60677	-1.06622	2.93072	13.5713
68	LungeLeft	55	46	0.0177389	5.2256	7.42446	5.94638	4.03751	2.18224	-5.1789	2.33099	38.2092
68	LungeRight	52	54	27.2155	11.935	27.1112	13.4545	0.977671	2.37086	2.86932	3.16847	38.2092
69	LungeLeft	49	55	1.22713	9.53514	0.150904	10.2126	-1.57652	3.33242	-5.00702	3.70921	14.092
69	LungeRight	81	90	1.93616	5.9113	8.54258	3.53629	-5.34021	2.77279	3.76019	3.38648	14.092
70	LungeLeft	73	78	13.6137	8.14546	24.7379	7.3364	-3.66015	2.93162	-0.36332	3.21153	40.7455
70	LungeRight	61	64	3.57389	8.39392	4.85645	6.08565	-6.65855	2.99328	7.39909	3.72012	40.7455
71	LungeLeft	75	90	2.12601	10.4623	6.38812	11.0672	1.52424	4.56055	-0.246467	2.58095	19.5402
71	LungeRight	46	51	5.54869	7.09809	5.72642	7.77347	-2.27759	3.34	9.13868	2.78204	19.5402
72	LungeLeft	70	72	-7.3872	5.49458	1.26266	4.21095	1.87364	1.57619	-7.54681	2.48146
72	LungeRight	93	98	-11.1134	4.95851	-2.07189	4.75353	-2.05041	1.7501	13.0008	1.78893
73	LungeLeft	85	92	0.89582	8.34945	-2.42502	7.92476	-2.86286	2.56006	3.85003	2.56269
73	LungeRight	83	94	3.9567	8.85702	0.523094	7.91321	-1.36388	3.21313	0.298104	2.73305
74	LungeLeft	35	37	-4.11794	7.64243	5.85712	7.72201	2.2618	4.02351	-7.65159	2.80046
74	LungeRight	63	70	-3.84153	7.77353	-1.98303	7.64569	-1.33529	3.38225	8.80435	2.98665
75	LungeLeft	50	50	-0.604256	7.16542	5.59803	9.63479	1.33521	3.52464	0.175892	2.82786
75	LungeRight	28	32	9.73377	11.1168	1.89545	7.26274	3.88842	3.02369	8.94489	3.25048
76	LungeLeft	69	73	7.93848	7.76228	-1.46306	7.30723	-0.809142	2.51375	-0.949757	2.82334
76	LungeRight	92	93	-1.8703	8.79326	-1.86059	5.61341	-2.68447	2.30318	8.48512	2.58622
77	LungeLeft	81	81	-5.21551	5.1621	7.42842	4.11653	2.94424	2.24735	-11.7157	2.7127
77	LungeRight	111	111	0.596774	4.78259	0.934139	2.98276	-2.68273	2.38027	4.55365	2.32838
78	LungeLeft	66	77	12.3462	8.82139	28.4047	8.75005	3.43809	2.37221	-8.40609	2.97285
78	LungeRight	83	88	-20.4616	9.68576	-12.9586	12.1526	1.4086	3.80755	17.7145	4.35083
79	LungeLeft	62	65	-0.811894	4.30131	-1.46356	3.42719	-2.70206	2.44535	0.968362	1.95152
79	LungeRight	57	57	-1.75085	4.31734	-4.3446	3.59497	-1.83485	3.19442	2.49273	2.26544
80	LungeLeft	32	32	-1.21141	5.12689	-0.168537	5.81374	-1.22029	2.05867	-2.96713	2.92625
80	LungeRight	63	63	0.506261	4.16831	-8.18853	6.29802	-3.41308	1.70677	2.11927	3.41798
81	LungeLeft	62	63	-2.66045	4.15306	10.3097	4.93708	0.783383	2.07927	-7.03691	2.59168
81	LungeRight	74	78	-3.36892	4.30537	3.85461	3.62656	-0.999697	2.94325	8.52218	3.243
82	LungeLeft	69	69	-8.23471	6.0284	-0.107512	4.47625	2.30036	3.77364	-10.9962	3.64833
82	LungeRight	38	38	-0.0521036	4.00158	-10.9437	3.60744	-0.463834	5.13822	12.8148	4.61988
83	LungeLeft	47	49	-3.41476	3.88768	-3.89164	3.64972	1.4828	2.35698	-11.4804	2.42184
83	LungeRight	57	57	6.76817	3.83308	-0.182118	3.53772	-1.78742	2.53275	7.958	2.7909
84	LungeLeft	41	41	1.08328	8.9143	10.566	11.0078	-1.16221	4.21978	-10.6947	4.51632
84	LungeRight	81	84	-6.41548	9.52716	-15.7807	7.84809	-5.74672	3.6938	9.24162	4.3222
85	LungeLeft	51	50	-1.22575	5.0806	-9.87056	8.09487	2.65354	2.25967	-8.19799	3.84398
85	LungeRight	54	53	0.932763	6.16133	-5.34999	8.57477	-2.51944	3.14197	14.2209	3.01087
86	LungeLeft	44	46	-3.54086	4.74758	-10.6798	6.59787	-4.49988	4.41253	-8.58861	2.71436
86	LungeRight	41	43	3.14384	5.00943	2.04277	5.21318	-7.48588	3.17688	-5.53881	2.77492
87	LungeLeft	66	66	4.99699	6.30014	1.1048	7.38701	1.16069	2.29862	-5.7472	2.9228
87	LungeRight	58	60	8.87845	4.95775	-7.035	5.4191	-4.88548	2.6436	8.07131	3.14544
88	LungeLeft	39	39	-2.83494	7.33917	-0.178847	15.8388	1.82009	2.51435	-9.1569	3.56977
88	LungeRight	83	83	26.783	7.89885	24.8712	11.3566	-3.5222	1.97784	4.09674	2.71946
89	LungeLeft	49	50	3.74983	8.46637	6.81776	10.5001	-5.42086	2.78536	-17.2873	2.94948
89	LungeRight	55	56	-14.8357	6.64426	-14.8984	6.139	0.685877	2.27268	5.36633	2.61881
90	LungeLeft	46	57	-0.153284	8.34364	5.74396	5.42089	1.87058	4.03174	-7.47243	3.29256
90	LungeRight	55	54	4.68289	7.0611	6.97587	6.07012	-0.465134	2.67647	4.72592	3.15685
91	LungeLeft	40	41	1.0203	9.12396	15.2267	7.89069	1.41532	3.33772	-2.81856	3.61466
91	LungeRight	56	60	2.26384	7.20075	9.69605	5.96138	-1.96631	3.14116	14.8642	3.26818
93	LungeLeft	25	25	-3.15656	7.96525	-4.11699	8.33834	1.02115	4.48291	-11.582	6.96823
93	LungeRight	32	26	7.96086	8.60083	2.49451	6.0505	4.21235	4.19936	-5.07535	6.06664
94	LungeLeft	39	38	-0.082866	9.81026	5.88158	7.44253	-0.163902	2.66869	-11.43	4.27904
94	LungeRight	40	40	2.93659	3.72362	0.305398	3.72937	-3.52226	2.31875	11.614	3.04877
95	LungeLeft	45	53	4.55203	4.6733	1.88395	5.49873	-6.3018	2.88568	-4.03372	3.7267
95	LungeRight	45	46	5.46184	3.0095	-2.57508	4.57692	-5.47346	2.5568	-3.90587	2.96708
96	LungeLeft	49	55	-11.9617	6.28926	-21.5227	14.2627	4.94639	5.4023	-8.52721	4.68396
96	LungeRight	42	43	-9.49729	5.8321	-12.9203	10.4672	1.14085	3.4685	8.38323	3.2712
97	LungeLeft	40	45	1.40095	4.17466	2.98921	4.86608	2.96937	2.95319	-5.97512	2.8134
97	LungeRight	45	47	5.15076	5.6317	12.2592	6.80129	-0.79706	2.9823	5.25023	3.98586
98	LungeLeft	50	57	-5.01696	7.70552	-12.6438	6.30491	-1.30754	5.16769	-17.1565	5.91531
98	LungeRight	30	34	-5.25817	5.60342	-5.9215	5.56777	2.08888	5.90304	1.83491	4.33418
99	LungeLeft	59	60	-8.03746	7.59772	-1.99115	7.21165	2.40537	2.33554	-7.39854	1.74259
99	LungeRight	40	39	0.147596	7.76896	6.07406	9.31844	2.28055	1.38054	9.58075	1.95722
100	LungeLeft	26	27	1.20212	8.64387	12.945	12.2052	5.39833	3.00968	-5.97485	3.35671
100	LungeRight	59	59	0.897015	6.117	-1.22387	7.1386	1.6874	2.71159	10.4758	2.5082
101	LungeLeft	45	49	-4.74822	7.66177	-4.87915	9.72498	4.09192	2.54366	-7.61653	3.10072
101	LungeRight	51	53	15.8702	4.99152	-5.20949	6.26101	-1.16075	2.37321	2.53442	2.79999
102	LungeLeft	69	74	-2.90725	9.68636	20.4597	11.9222	5.11735	3.17085	-4.10335	3.39332
102	LungeRight	76	76	13.8536	8.29815	-5.55206	13.657	-0.558587	3.79246	6.61397	3.17146
103	LungeLeft	51	51	5.53778	5.96928	-0.0687568	5.00211	-1.08949	2.0521	-5.04424	2.22667
103	LungeRight	42	42	15.3194	6.89292	-3.96059	5.61379	-7.0851	2.26901	14.6195	3.33744
105	LungeLeft	54	54	2.57815	9.22169	17.7684	10.1935	-1.14333	2.78123	-2.77513	2.40125
105	LungeRight	50	50	-0.0414975	10.7171	-6.187	14.4022	-6.9023	2.30634	3.89634	2.22955
106	LungeLeft	57	76	3.28127	4.64616	4.68723	3.61871	8.65087	3.34463	-4.08813	2.85353
106	LungeRight	160	178	8.57028	5.77326	-3.3631	8.72117	1.27707	2.6392	3.85351	3.57466
107	LungeLeft	60	62	-4.00229	4.29957	19.7678	4.49623	1.57325	2.8111	-4.93229	2.98613
107	LungeRight	56	59	6.73277	4.07968	0.318589	4.65732	0.17077	2.42961	18.294	3.05955
108	LungeLeft	110	113	5.05394	5.74694	-1.32267	4.61061	-1.14238	2.63785	-9.15141	2.87466
108	LungeRight	135	138	12.3631	5.90351	-0.669227	4.46668	-8.66384	2.3742	12.832	2.99916
109	LungeLeft	44	47	21.2321	8.20101	-16.7848	7.95328	1.372	1.97886	8.14004	2.27989
109	LungeRight	30	59	-29.2127	6.47895	-6.90352	4.34278	3.95038	2.60663	-6.31808	3.01655
110	LungeLeft	40	41	-1.44949	10.5741	-4.32002	7.25539	-1.50378	2.09563	-4.54221	3.15968
110	LungeRight	60	77	1.06661	6.76451	2.75693	8.06264	-4.67711	2.41919	3.17631	3.18461
111	LungeLeft	71	71	0.768183	8.02557	7.41528	6.02472	-5.20007	2.11885	-7.65796	2.28038
111	LungeRight	55	56	1.40841	5.4177	2.97293	5.74285	-9.49816	2.54767	11.7515	3.24543
112	LungeLeft	66	67	9.75379	16.6614	15.4833	14.3774	-2.79111	5.93613	-0.316737	3.13655
112	LungeRight	80	92	-1.41959	10.0778	-12.4144	8.3753	-7.60947	3.78045	0.251441	3.16939
113	LungeLeft	61	64	-5.41629	9.94224	5.50389	10.4511	0.248491	2.82862	-17.5431	3.14776
113	LungeRight	58	60	7.43968	8.98111	1.60894	9.84702	-8.15747	5.35686	4.39395	3.26146
114	LungeLeft	51	32	11.7704	17.3823	16.0234	20.6831	-5.61084	8.74989	0.921115	3.18298
114	LungeRight	45	47	12.6109	8.72868	-10.0418	13.1525	1.07248	5.50688	9.04814	3.38335
115	LungeLeft	80	88	2.50131	8.46589	13.7808	14.8271	1.8747	2.33361	-14.0634	3.35511
115	LungeRight	103	109	10.2301	11.068	-6.80063	18.1716	-4.86312	2.77499	9.90622	3.35749
116	LungeLeft	101	102	-11.0019	9.28313	4.24997	9.0373	7.17777	3.72572	-4.36809	2.90384
116	LungeRight	63	70	4.47714	6.78597	-5.17763	9.02555	-6.70548	2.99115	9.03309	2.29691
117	LungeLeft	100	113	8.47503	2.75247	-14.4434	6.52272	7.36805	1.83898	-2.99766	2.39423
117	LungeRight	60	62	-1.72732	3.43106	9.25714	7.07301	-4.99846	1.98452	4.46137	2.14
118	LungeLeft	84	92	1.9086	7.40967	0.319196	9.26779	5.13372	4.04901	-5.6537	3.59953
118	LungeRight	52	54	-2.66518	6.97418	-17.2245	12.203	-1.31468	3.54067	13.6087	3.87621
119	LungeLeft	55	59	-10.765	8.93602	-11.5822	7.30952	1.07949	3.26764	-3.74798	2.70712
119	LungeRight	72	73	-1.37194	12.0259	-15.6703	11.7807	-4.96121	6.13296	3.20848	3.9458
120	LungeLeft	29	30	-4.06725	13.0361	-26.488	12.4384	8.47726	12.2397	-4.779	5.12364
120	LungeRight	35	36	8.06812	11.2152	-33.3496	14.2081	-10.4645	4.4436	13.436	3.15979
121	LungeLeft	54	60	6.86538	3.38156	2.79529	3.66536	2.44212	2.4267	-1.622	2.67008
121	LungeRight	74	74	-8.9394	4.7221	0.0770805	3.81451	2.14142	2.51919	3.58967	2.95085
122	LungeLeft	60	61	8.1235	4.3896	-5.28244	2.79797	0.324115	2.0379	-4.20484	2.583
122	LungeRight	65	67	2.58536	4.50672	-2.45514	2.41969	-5.76635	2.90483	2.39449	2.12993
123	LungeLeft	63	67	-0.137664	6.36136	-5.79079	7.07763	-1.97352	2.11457	-1.47129	2.24927
123	LungeRight	79	85	-2.50434	6.96376	-4.55233	7.33732	-2.19087	1.91294	2.76406	2.58956
