# Supplementary material for: Prevalence of movement asymmetries in high-performing riding horses perceived as free from lameness and riders’ perception of horse sidedness
Source: PLoS One. 2024 Jul 30;19(7):e0308061. doi: 10.1371/journal.pone.0308061 (PMC11288442; doi:10.1371/journal.pone.0308061)
Supplement: S2 File — Microsoft excel file containing data used in statistical analyses. (XLSX) [file pone.0308061.s005.xlsx]

## Sheet: Sheet1
Nr	Dicipline	Sidedness	lean_rein	lean_rein_bin	out_circle	out_circle_bin	hindleg_weak	hindleg_weak_bin	hindleg_which	rider_hard_side	rider_hard_bin	asym hard	HDmax	HDmax_abs	HDmin	HDmin_abs	PDmax	PDmax_abs	PDmin	PDmin_abs	TAS_S	TAS_L	stride_dur_S	stride_dur_l	rider
1	D	Mild	L	YES	R	YES				No	No	YES	3.5008	3.5008	11.1511	11.1511	0.495706	0.495706	0.391866	0.391866	8.2135	16.2608	0.765957	0.839528	13
2	J	Mild	L	YES	R	YES	R	YES	Outside	L	YES	NO	-4.50194	4.50194	-5.17571	5.17571	0.229452	0.229452	0.562257	0.562257	5.63053	15.5086	0.686452	0.7695	39
3	J	Mild	L	YES	No	No	No	No		L	YES	YES	-3.1511	3.1511	10.012	10.012	-1.03191	1.03191	4.32557	4.32557	11.939	17.6806	0.6972	0.795394	48
4	D	Mild	No	No	No	No	R	YES	Both	No	No	NO	-1.62663	1.62663	-4.0695	4.0695	-0.510131	0.510131	1.94044	1.94044	5.29864	19.2858	0.736833	0.751941	28
5	D	Moderate	L	YES	L	YES	L	YES	Inside	No	No	NO	1.52214	1.52214	13.938	13.938	4.53031	4.53031	4.48678	4.48678	16.7472	43.0429	0.672609	0.752666	20
6	E	Mild	R	YES	L	YES	No	No		R	YES	NO	4.74659	4.74659	3.14019	3.14019	1.76759	1.76759	1.56471	1.56471	7.27569	16.5874	0.713269	0.751638	29
7	E	Moderate	L	YES	R	YES	No	No		R	YES	YES	13.8084	13.8084	-5.07234	5.07234	-5.13913	5.13913	-8.6303	8.6303	23.2098	21.2425	0.733462	0.833967	29
8	D	Mild	No	No	No	No	R	YES	Both	No	No	YES	-12.2694	12.2694	-5.6401	5.6401	13.3858	13.3858	-3.01296	3.01296	25.3535	46.4553	0.6575	0.765135	46
9	D	Mild	No	No	No	No	R	YES	Inside	No	No	YES	13.1459	13.1459	-2.07749	2.07749	-4.294	4.294	4.46895	4.46895	16.3747	30.9783	0.74619	0.73276	30
10	D	Moderate	L	YES	L	YES	R	YES	Outside	L	YES	NO	3.45584	3.45584	-2.79021	2.79021	-2.41019	2.41019	1.00428	1.00428	6.53749	9.22692	0.812115	0.778048	4
11	D	Mild	No	No	No	No	No	No		No	No	NO	2.39619	2.39619	2.38675	2.38675	0.715549	0.715549	1.60624	1.60624	4.71326	14.139	0.836571	0.808563	14
12	J	Mild	R	YES	No	No	L	YES	Inside	R	YES	YES	-3.78626	3.78626	0.305306	0.305306	3.8333	3.8333	-4.68425	4.68425	10.5633	12.0315	0.7292	0.783303	43
13	J	Mild	R	YES	No	No	L	YES	Both	R	YES	YES	-9.61844	9.61844	2.44516	2.44516	1.50261	1.50261	-1.44752	1.44752	8.98194	14.865	0.767692	0.81369	43
14	J	Moderate	No	No	No	No	No	No		R	YES	YES	-2.34804	2.34804	-2.80333	2.80333	-0.548287	0.548287	3.93525	3.93525	7.05922	13.111	0.727381	0.819172	43
15	D	Mild	L	YES	No	No				No	No	YES	4.13794	4.13794	-4.52734	4.52734	-7.50752	7.50752	0.0242102	0.0242102	11.8644	20.9133	0.731296	0.754823	40
16	J	Mild	R	YES	No	No	No	No		No	No	YES	-6.821	6.821	-15.589	15.589	1.57067	1.57067	1.36265	1.36265	14.1383	31.8133	0.7654	0.778108	25
17	J	Mild	L	YES	No	No	No	No		R	YES	NO	-4.53224	4.53224	5.09202	5.09202	-0.821809	0.821809	1.92604	1.92604	7.55999	21.6854	0.688	0.778728	18
18	D	Mild	L	YES	No	No	No	No		No	No	YES	-1.22769	1.22769	-8.2943	8.2943	-2.45479	2.45479	1.78739	1.78739	9.00318	22.7458	0.757143	0.788271	49
19	J	Moderate	R	YES	L	YES	L	YES	Inside	R	YES	NO	1.10095	1.10095	1.87352	1.87352	0.657407	0.657407	1.36711	1.36711	3.51175	23.3469	0.750341	0.736833	19
20	J	Mild	R	YES	L	YES	L	YES	Both	R	YES	NO	6.02421	6.02421	3.37048	3.37048	-1.71394	1.71394	-3.15132	3.15132	9.5626	19.4233	0.77931	0.814872	19
21	J	Moderate	L	YES	R	YES	R	YES	Inside	R	YES	YES	-1.92187	1.92187	6.87277	6.87277	4.6659	4.6659	-0.246378	0.246378	9.3096	29.8683	0.709756	0.740463	18
22	J	Mild	No	No	No	No	R	YES	Both	R	YES	YES	5.7055	5.7055	-4.14806	4.14806	7.66872	7.66872	8.42668	8.42668	21.0222	36.5673	0.640682	0.743744	18
23	D	Mild	L	YES	No	No	No	No		L	YES	YES	4.94117	4.94117	5.70555	5.70555	-0.1018	0.1018	4.61968	4.61968	10.0448	14.4732	0.77569	0.836401	37
24	D	Mild	L	YES	R	YES	R	YES	Inside	No	No	NO	5.61833	5.61833	-5.311	5.311	-1.81167	1.81167	-1.08019	1.08019	8.35653	11.0976	0.717273	0.803487	27
25	J	Mild	L	YES	No	No	No	No		No	No											11.5778		0.879522	3
26	J	Mild	R	YES	No	No	No	No		R	YES	NO	2.19948	2.19948	-0.576391	0.576391	4.72199	4.72199	-6.25295	6.25295	12.3629	27.7112	0.632222	0.737823	18
27	D	Moderate	No	No	L	YES	R	YES	Outside	L	YES	YES	7.73007	7.73007	-2.90849	2.90849	1.62337	1.62337	-5.41876	5.41876	12.3614	24.4017	0.710769	0.787505	9
28	D	Moderate	R	YES	No	No	No	No		R	YES	YES	2.11526	2.11526	3.12902	3.12902	-6.15524	6.15524	4.29225	4.29225	13.0696	25.099	0.766667	0.746297	47
29	J	Mild	R	YES	L	YES	R	YES	Outside	R	YES	YES	4.50488	4.50488	1.02623	1.02623	-1.13735	1.13735	5.63687	5.63687	9.53977	19.2931	0.763889	0.773645	18
30	D	Mild	L	YES	R	YES	L	YES	Inside	No	No	YES	4.10088	4.10088	6.16245	6.16245	-1.92006	1.92006	6.20197	6.20197	13.2537	21.8176	0.746452	0.83265	9
31	D	Mild	L	YES	L	YES	R	YES	Outside	R	YES	YES	3.45517	3.45517	-7.7793	7.7793	1.08571	1.08571	0.258556	0.258556	6.96151	11.7632	0.72125	0.751071	47
32	J	Mild	L	YES	No	No	No	No		No	No	YES	-1.8806	1.8806	-7.02624	7.02624	-6.22401	6.22401	1.09909	1.09909	11.7765	22.0371	0.666667	0.733355	44
33	J	Mild	R	YES	R	YES	No	No		No	No	YES	-0.440244	0.440244	8.29125	8.29125	-2.71922	2.71922	0.8477	0.8477	7.93267	16.3638	0.801102	0.78565	32
34	J	Mild	No	No	L	YES	R	YES	Inside	L	YES	YES	-7.40867	7.40867	14.0039	14.0039	1.92607	1.92607	10.151	10.151	22.7834	40.7172	0.716098	0.770564	41
35	D	No	No	No	L	YES	L	YES	Outside	No	No	NO	11.0462	11.0462	15.0433	15.0433	-2.57162	2.57162	-1.11468	1.11468	16.731	13.6313	0.831818	0.844302	38
36	D	Moderate	R	YES	R	YES	L	YES	Outside	R	YES	YES	11.0127	11.0127	7.5855	7.5855	-3.60157	3.60157	-5.11276	5.11276	18.0134	16.9499	0.799167	0.80897	22
37	J	Moderate	R	YES	No	No	No	No		No	No	YES	-15.7995	15.7995	-18.8502	18.8502	-2.88606	2.88606	1.52295	1.52295	21.7339	30.1762	0.73129	0.811206	8
38	J	Mild	L	YES	No	No	No	No		No	No											23.5175		0.812485	3
39	J	Moderate	R	YES	No	No	R	YES	Inside	No	No	YES	1.60101	1.60101	-5.76771	5.76771	-5.89926	5.89926	1.21811	1.21811	10.8017	12.6242	0.829167	0.932047	12
40	J	Mild	No	No	No	No	No	No		L	YES	NO	-3.2394	3.2394	5.73186	5.73186	1.28629	1.28629	0.468683	0.468683	6.2406	16.1088	0.730435	0.803474	34
41	J	Mild	No	No	No	No	R	YES	Inside	L	YES	YES	-4.49114	4.49114	-8.15565	8.15565	2.4027	2.4027	7.82444	7.82444	16.5505	25.0615	0.7509	0.786429	26
42	D	No	No	No	R	YES	R	YES	Inside	R	YES	YES	0.198546	0.198546	-7.38327	7.38327	0.983557	0.983557	3.93549	3.93549	8.70996	15.0596	0.717273	0.81687	24
43	D	Mild	L	YES	No	No	R	YES	Outside	L	YES	YES	-3.1994	3.1994	-13.5478	13.5478	2.66442	2.66442	-3.43461	3.43461	14.4726	34.6972	0.726852	0.792625	37
44	D	Mild	R	YES	No	No	R	YES	Outside	No	No	YES	-9.23916	9.23916	-12.1956	12.1956	1.7885	1.7885	-1.48531	1.48531	13.9912	21.7994	0.740476	0.843106	42
45	E	Mild	No	No	R	YES	L	YES	Inside	No	No	NO	2.93262	2.93262	5.06551	5.06551	-0.195053	0.195053	-0.725997	0.725997	4.92012	16.1973	0.726111	0.75897	6
46	J	Mild	L	YES	R	YES	R	YES	Both	No	No	YES	-7.06907	7.06907	-2.58918	2.58918	5.29365	5.29365	0.210747	0.210747	10.3335	15.1741	0.71631	0.756556	11
47	D	Moderate	R	YES	R	YES	L	YES	Outside	L	YES	YES	-0.475658	0.475658	-4.2335	4.2335	-5.28183	5.28183	0.0489075	0.0489075	7.68531	18.1022	0.718833	0.780429	37
48	J	Mild	No	No	L	YES	No	No		No	No											8.88007		0.8278	50
49	J	No	No	No	No	No	No	No		L	YES	YES	3.09686	3.09686	-1.21851	1.21851	2.69492	2.69492	-3.80483	3.80483	8.65743	8.53486	0.715	0.816062	48
50	J	Mild	L	YES	R	YES	L	YES	Both	No	No	YES	7.61874	7.61874	-2.99362	2.99362	-1.54391	1.54391	-6.13554	6.13554	12.9856	18.6877	0.749457	0.784966	1
51	D	Mild	R	YES	L	YES	L	YES	Inside	No	No	YES	-12.2694	12.2694	-20.0145	20.0145	1.77361	1.77361	-0.854595	0.854595	18.7701	47.181	0.684189	0.704113	35
52	D	Moderate	R	YES	L	YES	R	YES	Inside	L	YES	YES	14.2939	14.2939	10.4317	10.4317	0.625442	0.625442	-5.23998	5.23998	18.2282	24.0661	0.7512	0.788815	17
53	J	No	No	No	No	No	No	No		L	YES	NO	-1.90524	1.90524	0.300199	0.300199	-2.13768	2.13768	-0.230736	0.230736	3.47113	19.3843	0.796111	0.787008	43
54	E	Mild	R	YES	R	YES	R	YES	Inside	No	No	YES	4.08218	4.08218	4.59741	4.59741	2.76283	2.76283	6.27807	6.27807	13.3807	24.8115	0.720702	0.76057	7
55	E	No	No	No	R	YES	No	No		No	No	YES	5.35942	5.35942	12.754	12.754	1.00713	1.00713	-1.23628	1.23628	11.3001	5.15178	0.706508	0.801626	31
56	E	Moderate	L	YES	L	YES	No	No		No	No	NO	-2.79344	2.79344	-1.14009	1.14009	-2.41586	2.41586	2.51371	2.51371	6.89633	16.0804	0.742979	0.813541	36
57	E	Moderate	R	YES	R	YES	R	YES	Both	No	No	YES	-11.2139	11.2139	-1.63894	1.63894	11.1014	11.1014	3.84783	3.84783	21.3756	28.1163	0.739872	0.805773	31
58	E	Mild	R	YES	L	YES	R	YES	Inside	No	No	YES	-5.92921	5.92921	-11.4817	11.4817	-2.30298	2.30298	2.10114	2.10114	13.1096	14.8944	0.736574	0.745983	16
59	E	Mild	No	No	L	YES	No	No		R	YES	YES	-8.23463	8.23463	-4.55561	4.55561	5.0429	5.0429	0.799584	0.799584	12.2376	21.5992	0.754516	0.858318	16
60	J	Mild	L	YES	R	YES	R	YES	Inside	R	YES	YES	-5.34584	5.34584	-16.8244	16.8244	-0.627698	0.627698	-1.21601	1.21601	12.9288	32.6915	0.676707	0.747546	29
61	J	Mild	L	YES	No	No	No	No		No	No	YES	2.23772	2.23772	-0.71473	0.71473	0.137216	0.137216	-6.50956	6.50956	8.123	20.0524	0.711029	0.787884	15
62	D	Mild	R	YES	No	No	No	No		L	YES	YES	2.82438	2.82438	-12.0078	12.0078	-5.31988	5.31988	5.23897	5.23897	17.9749	35.889	0.735857	0.813212	21
63	D	Mild	L	YES	R	YES	L	YES	Inside	L	YES	YES	-1.15018	1.15018	-2.15929	2.15929	-4.61556	4.61556	0.394197	0.394197	6.66449	11.1331	0.765161	0.809902	51
64	D	Mild	R	YES	L	YES	R	YES	Outside	L	YES	YES	5.30795	5.30795	-2.62852	2.62852	5.42355	5.42355	0.751014	0.751014	10.1428	16.9969	0.807639	0.872413	7
65	J	Moderate	R	YES	No	No	L	YES	Outside	R	YES	YES	-1.92185	1.92185	8.37442	8.37442	3.31558	3.31558	3.39978	3.39978	11.8635	11.766	0.785	0.812815	2
66	E	Moderate	L	YES	L	YES	R	YES	Inside	No	No	YES	-0.471617	0.471617	0.707497	0.707497	2.58247	2.58247	-3.15639	3.15639	6.32842	16.6474	0.775641	0.811338	33
67	E	Mild	No	No	No	No	No	No		No	No	YES	-5.23124	5.23124	-10.0436	10.0436	-3.71183	3.71183	-2.34285	2.34285	13.6921	13.5713	0.748269	0.833114	23
68	E	Mild	No	No	R	YES	L	YES	Both	R	YES	YES	7.285	7.285	13.6768	13.6768	3.66736	3.66736	-2.29746	2.29746	16.4457	38.2092	0.783667	0.866811	45
69	E	No	R	YES	No	No	No	No		R	YES	NO	3.03856	3.03856	5.4118	5.4118	-3.37556	3.37556	0.00433791	0.00433791	7.60508	14.092	0.7975	0.832303	10
70	E	Moderate	No	No	R	YES	L	YES	Outside	R	YES	YES	8.06686	8.06686	9.33369	9.33369	-7.49741	7.49741	0.516235	0.516235	16.7139	40.7455	0.781522	0.810207	5
71	E	Mild	No	No			R	YES		L	YES	NO	4.0998	4.0998	5.73903	5.73903	-1.30933	1.30933	2.81754	2.81754	9.04628	19.5402	0.761481	0.823164	5
